# Supplementary material for: Physical and Oxidative Stability of Emulsions Stabilized with Fractionated Potato Protein Hydrolysates Obtained from Starch Production Side Stream
Source: Antioxidants (Basel). 2023 Aug 16;12(8):1622. doi: 10.3390/antiox12081622 (PMC10451251; doi:10.3390/antiox12081622)
Supplement: Supplementary file 1 [file antioxidants-12-01622-s001.zip]

Archive with 1 entries (1 files):
- antioxidants-2508079-supplementary.pdf
